# Supplementary material for: Development of Molecularly Imprinted Polymers for Fenthion Detection in Food and Soil Samples
Source: Nanomaterials (Basel). 2022 Jun 21;12(13):2129. doi: 10.3390/nano12132129 (PMC9268004; doi:10.3390/nano12132129)
Supplement: Supplementary file 1 [file nanomaterials-12-02129-s001.zip]

Archive with 1 entries (1 files):
- nanomaterials-1748418-supplementary.pdf
